# Supplementary material for: Identification of a Bitter-Taste Receptor Gene Repertoire in Different Lagomorphs Species
Source: Front Genet. 2016 Apr 6;7:55. doi: 10.3389/fgene.2016.00055 (PMC4822227; doi:10.3389/fgene.2016.00055)
Supplement: DATA SHEET S2 — Percent identity matrix obtained by MUSCLE analysis. [file Data_Sheet_2.XLS]

## Sheet: Folha1
#
#
#	Percent	Identity	Matrix	0	created	by	Clustal2.1
#
#
			O_princeps_T2R4	L_timidus_T2R4	L_europaeus_T2R4	S_floridanus_T2R4	O_cuniculus_algirus_T2R4	O_cuniculus_cuniculus_T2R4	O_cuniculus_algirus_T2R16	O_cuniculus_cuniculus_T2R16	L_timidus_T2R16	L_europaeus_T2R16	R_diazi_T2R16	S_floridanus_T2R16	O_princeps_T2R41	O_cuniculus_algirus_T2R41	O_cuniculus_cuniculus_T2R41	R_diazi_T2R41	S_floridanus_T2R41	L_timidus_T2R1	L_europaeus_T2R1	O_cuniculus_algirus_T2R1	O_cuniculus_cuniculus_T2R1	O_cuniculus_algirus_T2R3	O_cuniculus_cuniculus_T2R3	O_princeps_T2R7	O_cuniculus_algirus_T2R7	O_cuniculus_cuniculus_T2R7	R_diazi_T2R7	L_timidus_T2R7	L_europaeus_T2R7	O_princeps_T2R9	L_timidus_T2R9	L_europaeus_T2R9	O_cuniculus_algirus_T2R9	O_cuniculus_cuniculus_T2R9
	1:	O_princeps_T2R4	100.00	69.07	65.42	66.53	66.67	67.54	26.64	27.00	26.43	26.75	26.61	26.16	27.27	26.12	26.29	27.49	26.58	31.95	31.36	30.54	30.96	25.40	25.30	26.48	27.47	26.92	26.92	27.43	26.72	18.71	23.90	23.51	25.50	25.90
	2:	L_timidus_T2R4	69.07	100.00	93.64	84.98	84.51	86.28	22.27	21.74	21.88	22.22	21.30	20.87	25.96	26.81	27.07	28.64	27.62	25.88	25.55	23.79	24.67	22.03	22.03	28.51	29.31	28.76	28.51	28.33	28.57	20.44	23.61	23.18	24.46	24.46
	3:	L_europaeus_T2R4	65.42	93.64	100.00	81.36	80.53	82.30	19.81	20.00	19.11	19.47	18.61	19.57	24.58	25.00	24.78	28.57	27.57	24.89	25.00	23.28	24.14	20.75	21.58	26.67	27.04	26.50	27.90	27.00	26.72	16.67	21.85	21.43	23.11	23.11
	4:	S_floridanus_T2R4	66.53	84.98	81.36	100.00	86.10	87.00	22.60	22.61	22.17	22.97	22.47	21.74	24.26	24.68	25.66	26.73	25.82	26.32	26.32	25.00	25.00	20.76	20.76	28.09	28.57	28.02	27.71	27.97	28.57	17.91	22.32	21.89	22.75	22.75
	5:	O_cuniculus_algirus_T2R4	66.67	84.51	80.53	86.10	100.00	96.34	22.48	22.03	21.83	22.61	22.17	21.93	25.71	26.41	26.41	26.98	26.00	26.48	26.27	24.42	25.35	22.45	22.45	28.98	28.12	27.68	27.52	27.35	27.35	21.66	25.00	24.36	25.86	25.86
	6:	O_cuniculus_cuniculus_T2R4	67.54	86.28	82.30	87.00	96.34	100.00	22.94	22.47	22.27	23.04	22.61	21.93	24.90	26.41	26.41	26.98	26.00	27.40	27.19	25.35	26.27	22.45	22.45	28.98	28.57	28.12	27.98	27.80	27.80	22.29	25.43	24.79	26.29	26.29
	7:	O_cuniculus_algirus_T2R16	26.64	22.27	19.81	22.60	22.48	22.94	100.00	99.11	91.96	90.62	86.55	86.16	36.16	33.63	33.63	34.05	33.51	29.05	29.33	28.85	28.85	27.80	27.80	26.91	26.98	26.98	26.79	26.64	26.64	25.69	25.79	25.79	25.34	25.34
	8:	O_cuniculus_cuniculus_T2R16	27.00	21.74	20.00	22.61	22.03	22.47	99.11	100.00	92.83	91.60	87.60	87.04	35.22	33.33	33.47	33.17	32.71	29.61	29.87	29.44	29.44	28.46	28.46	27.64	28.02	27.90	27.59	27.54	27.27	26.39	26.64	26.64	26.64	26.64
	9:	L_timidus_T2R16	26.43	21.88	19.11	22.17	21.83	22.27	91.96	92.83	100.00	97.07	89.50	87.82	35.56	34.32	34.32	34.34	33.82	28.25	28.51	28.05	28.05	28.57	28.57	26.47	27.63	27.63	27.03	27.31	26.87	27.40	26.27	26.27	25.85	25.85
	10:	L_europaeus_T2R16	26.75	22.22	19.47	22.97	22.61	23.04	90.62	91.60	97.07	100.00	88.75	87.87	35.27	34.60	34.75	34.67	34.15	28.12	28.38	27.93	27.93	28.75	28.75	27.08	27.95	27.95	27.35	27.63	27.19	27.21	26.58	26.47	26.16	26.16
	11:	R_diazi_T2R16	26.61	21.30	18.61	22.47	22.17	22.61	86.55	87.60	89.50	88.75	100.00	90.95	36.18	35.12	35.17	34.80	34.29	30.13	30.40	28.63	28.63	28.57	28.57	27.35	28.02	27.90	27.19	27.47	27.27	27.89	27.27	27.16	26.86	26.86
	12:	S_floridanus_T2R16	26.16	20.87	19.57	21.74	21.93	21.93	86.16	87.04	87.82	87.87	90.95	100.00	35.08	33.74	33.90	34.13	33.64	28.33	28.57	26.84	26.84	27.13	27.53	26.32	26.72	26.61	25.86	26.27	25.97	26.21	25.31	25.31	25.71	25.71
	13:	O_princeps_T2R41	27.27	25.96	24.58	24.26	25.71	24.90	36.16	35.22	35.56	35.27	36.18	35.08	100.00	74.80	74.27	76.28	75.66	30.61	30.42	30.86	31.28	31.34	32.34	32.79	34.60	34.03	34.87	34.85	34.32	28.57	30.08	29.81	30.45	30.83
	14:	O_cuniculus_algirus_T2R41	26.12	26.81	25.00	24.68	26.41	26.41	33.63	33.33	34.32	34.60	35.12	33.74	74.80	100.00	100.00	100.00	100.00	28.63	28.87	29.29	29.71	30.83	32.41	33.99	31.65	31.09	32.35	31.95	31.36	29.05	31.08	31.08	31.87	31.87
	15:	O_cuniculus_cuniculus_T2R41	26.29	27.07	24.78	25.66	26.41	26.41	33.63	33.47	34.32	34.75	35.17	33.90	74.27	100.00	100.00	100.00	100.00	27.63	27.88	28.32	28.76	31.25	31.25	32.92	30.90	30.47	30.84	30.60	30.60	29.05	29.41	29.41	30.67	30.67
	16:	R_diazi_T2R41	27.49	28.64	28.57	26.73	26.98	26.98	34.05	33.17	34.34	34.67	34.80	34.13	76.28	100.00	100.00	100.00	100.00	30.92	30.39	31.88	32.37	33.02	34.74	31.78	31.19	30.54	32.54	31.88	31.19	27.62	30.19	30.19	30.19	30.66
	17:	S_floridanus_T2R41	26.58	27.62	27.57	25.82	26.00	26.00	33.51	32.71	33.82	34.15	34.29	33.64	75.66	100.00	100.00	100.00	100.00	29.36	28.84	30.28	30.73	31.84	33.48	31.11	30.52	29.91	31.82	31.19	30.52	26.72	29.15	29.15	29.60	30.04
	18:	L_timidus_T2R1	31.95	25.88	24.89	26.32	26.48	27.40	29.05	29.61	28.25	28.12	30.13	28.33	30.61	28.63	27.63	30.92	29.36	100.00	99.59	88.93	87.30	33.74	34.84	34.29	33.91	33.77	34.63	35.04	33.62	28.68	32.51	32.10	33.74	34.16
	19:	L_europaeus_T2R1	31.36	25.55	25.00	26.32	26.27	27.19	29.33	29.87	28.51	28.38	30.40	28.57	30.42	28.87	27.88	30.39	28.84	99.59	100.00	89.21	87.55	34.17	35.42	34.17	34.35	34.20	35.06	35.47	34.06	28.36	32.35	31.93	34.03	34.03
	20:	O_cuniculus_algirus_T2R1	30.54	23.79	23.28	25.00	24.42	25.35	28.85	29.44	28.05	27.93	28.63	26.84	30.86	29.29	28.32	31.88	30.28	88.93	89.21	100.00	98.36	34.44	35.54	34.57	34.35	34.20	35.06	35.47	34.06	26.12	32.78	32.37	34.02	34.44
	21:	O_cuniculus_cuniculus_T2R1	30.96	24.67	24.14	25.00	25.35	26.27	28.85	29.44	28.05	27.93	28.63	26.84	31.28	29.71	28.76	32.37	30.73	87.30	87.55	98.36	100.00	34.85	35.95	34.98	34.78	34.63	35.50	35.90	34.50	26.87	32.37	31.95	33.61	34.02
	22:	O_cuniculus_algirus_T2R3	25.40	22.03	20.75	20.76	22.45	22.45	27.80	28.46	28.57	28.75	28.57	27.13	31.34	30.83	31.25	33.02	31.84	33.74	34.17	34.44	34.85	100.00	95.54	39.55	43.04	42.86	42.44	42.74	42.80	31.25	36.72	36.05	35.94	35.94
	23:	O_cuniculus_cuniculus_T2R3	25.30	22.03	21.58	20.76	22.45	22.45	27.80	28.46	28.57	28.75	28.57	27.53	32.34	32.41	31.25	34.74	33.48	34.84	35.42	35.54	35.95	95.54	100.00	40.52	43.04	42.86	43.70	43.98	42.80	31.25	38.52	37.84	37.74	37.74
	24:	O_princeps_T2R7	26.48	28.51	26.67	28.09	28.98	28.98	26.91	27.64	26.47	27.08	27.35	26.32	32.79	33.99	32.92	31.78	31.11	34.29	34.17	34.57	34.98	39.55	40.52	100.00	89.87	89.50	87.82	88.38	88.14	44.02	50.94	50.75	47.94	49.06
	25:	O_cuniculus_algirus_T2R7	27.47	29.31	27.04	28.57	28.12	28.57	26.98	28.02	27.63	27.95	28.02	26.72	34.60	31.65	30.90	31.19	30.52	33.91	34.35	34.35	34.78	43.04	43.04	89.87	100.00	99.58	97.84	98.31	97.89	45.00	50.64	50.64	50.64	50.64
	26:	O_cuniculus_cuniculus_T2R7	26.92	28.76	26.50	28.02	27.68	28.12	26.98	27.90	27.63	27.95	27.90	26.61	34.03	31.09	30.47	30.54	29.91	33.77	34.20	34.20	34.63	42.86	42.86	89.50	99.58	100.00	97.42	97.90	97.47	45.00	50.85	50.85	50.85	50.85
	27:	R_diazi_T2R7	26.92	28.51	27.90	27.71	27.52	27.98	26.79	27.59	27.03	27.35	27.19	25.86	34.87	32.35	30.84	32.54	31.82	34.63	35.06	35.06	35.50	42.44	43.70	87.82	97.84	97.42	100.00	98.73	98.28	41.79	50.42	50.42	50.00	50.00
	28:	L_timidus_T2R7	27.43	28.33	27.00	27.97	27.35	27.80	26.64	27.54	27.31	27.63	27.47	26.27	34.85	31.95	30.60	31.88	31.19	35.04	35.47	35.47	35.90	42.74	43.98	88.38	98.31	97.90	98.73	100.00	99.58	43.88	51.05	51.05	51.05	51.05
	29:	L_europaeus_T2R7	26.72	28.57	26.72	28.57	27.35	27.80	26.64	27.27	26.87	27.19	27.27	25.97	34.32	31.36	30.60	31.19	30.52	33.62	34.06	34.06	34.50	42.80	42.80	88.14	97.89	97.47	98.28	99.58	100.00	43.88	50.00	50.00	50.00	50.00
	30:	O_princeps_T2R9	18.71	20.44	16.67	17.91	21.66	22.29	25.69	26.39	27.40	27.21	27.89	26.21	28.57	29.05	29.05	27.62	26.72	28.68	28.36	26.12	26.87	31.25	31.25	44.02	45.00	45.00	41.79	43.88	43.88	100.00	75.50	75.16	74.83	74.83
	31:	L_timidus_T2R9	23.90	23.61	21.85	22.32	25.00	25.43	25.79	26.64	26.27	26.58	27.27	25.31	30.08	31.08	29.41	30.19	29.15	32.51	32.35	32.78	32.37	36.72	38.52	50.94	50.64	50.85	50.42	51.05	50.00	75.50	100.00	98.11	85.77	87.64
	32:	L_europaeus_T2R9	23.51	23.18	21.43	21.89	24.36	24.79	25.79	26.64	26.27	26.47	27.16	25.31	29.81	31.08	29.41	30.19	29.15	32.10	31.93	32.37	31.95	36.05	37.84	50.75	50.64	50.85	50.42	51.05	50.00	75.16	98.11	100.00	85.98	88.26
	33:	O_cuniculus_algirus_T2R9	25.50	24.46	23.11	22.75	25.86	26.29	25.34	26.64	25.85	26.16	26.86	25.71	30.45	31.87	30.67	30.19	29.60	33.74	34.03	34.02	33.61	35.94	37.74	47.94	50.64	50.85	50.00	51.05	50.00	74.83	85.77	85.98	100.00	97.75
	34:	O_cuniculus_cuniculus_T2R9	25.90	24.46	23.11	22.75	25.86	26.29	25.34	26.64	25.85	26.16	26.86	25.71	30.83	31.87	30.67	30.66	30.04	34.16	34.03	34.44	34.02	35.94	37.74	49.06	50.64	50.85	50.00	51.05	50.00	74.83	87.64	88.26	97.75	100.00
